# Supplementary material for: Evaluation of BR1 and BI30 AAVs for Brain Endothelial Tropism
Source: ASN Neuro. 2024 Dec 2;16(1):2427953. doi: 10.1080/17590914.2024.2427953 (PMC11792159; doi:10.1080/17590914.2024.2427953)
Supplement: Marottoli_Balu et al AAV_Supp File 2_ASN Neuro_Submission 2.zip [file TASN_A_2427953_SM8265.zip]

Archive with 1 entries (1 files):
- Marottoli_Balu et al AAV_Supp File 2_ASN Neuro_Submission 1.ijm
