# Supplementary material for: Evaluation of BR1 and BI30 AAVs for Brain Endothelial Tropism
Source: ASN Neuro. 2024 Dec 2;16(1):2427953. doi: 10.1080/17590914.2024.2427953 (PMC11792159; doi:10.1080/17590914.2024.2427953)
Supplement: Marottoli_Balu et al AAV_Supp File 2_ASN Neuro_Submission 2.zip [file TASN_A_2427953_SM8265.zip › Marottoli_Balu et al AAV_Supp File 2_ASN Neuro_Submission 1.ijm]

//To run an individual part/step of the macro code, highlight it and press Ctrl+Shift+R. 
//Code that isn't separated by an empty line can be run together.

//Before analyzing images, make sure your background color is set to white. Run the following code if needed.
run("Colors...", "foreground=red background=white selection=yellow");

//1. Adjust brightness/contrast of your vessel stain.
	//The min/max will be specific to your stain and may need to be individually set for each image.
	//Set them so that you have the highest signal with the background as clean as you can possibly 
	//get it without compromising the integrity of the image.
	//The goal is for each image to appear identical in its brightness/contrast so that the software can 
	//threshold accurately.

	run("8-bit");
	run("Rotate 90 Degrees Right"); //This may or may not be necessary for your images.
	setMinAndMax(9, 10);
	//Note: You may need to run the code above alone before running the code on lines 19 & 20. Ideally the same
	//settings would work for every image, but if that’s not the case, adjust the min and max accordingly.
	run("Apply LUT");
	run("Despeckle");

//2. Adjust brightness/contrast of your RFP stain by repeating Step 1.

//3. Create a ROI for your brain region of interest. 
	
	run("ROI Manager...");

	// First, use the polygon tool to trace the structure you want to analyze to create an ROI using
	//the image of your vessel stain.
	//If your region of interest has a meningeal border (e.g. whole cortex), be sure to exclude the meninges.
	//Draw your Brain Region ROI and either click Add in the ROI Manager or run the code below.
	roiManager("Add");

	//Save this brain region ROI for use again later.

//4. Create a Mask for both your vessel stain (Vessel Marker Mask) and your RFP stain (RFP Mask).

	//4a. Load the Brain Region ROI onto the processed image of the full brain vessel stain from 
//Step 1 and then run Analyze Particles.
	//NOTE: You may need to adjust the pixel size range.

		setAutoThreshold("RenyiEntropy dark");
		//run("Threshold...");
		run("Analyze Particles...", "size=100-100000 show=Masks");
		
		//Save this mask, though you may need to modify it with Step 5.

	//4b. Repeat with the processed image of the full brain RFP stain from Step 2.
	
//5. Create a “Background ROI”.

	//5a. Your original masks will have removed areas set by your particle size filter. Compare your mask to 
	//your processed image to determine areas that have been excluded. 

//Use the polygon tool to trace these areas on your vessel stain mask and add each one to the ROI Manager. 
roiManager("Add");
//Make sure that “Show All” is checked for this step. 

//5b. Once you have created ROIs for all the omitted areas of your vessel stain, continue with the RFP stain
//mask by repeating Step 5a. You should be able to see the ROIs already created since “Show All” is checked
//in the ROI manager.

//5c. Once you have traced the empty areas created by your particle filter, you may have to also remove large
//areas where the signal-to-noise ratio is very low, creating an area where separate sources of fluorescent 
//signal are indistinguishable from one another. 

//Repeat Step 5a and 5b, except this time you will be tracing areas that should have been removed.

	//5d. Once all the ROIs have been created, select them all and combine them into a single ROI by 
//selecting them all and running the following code:
		roiManager("Combine");

	//5e. Once the progress bar no longer indicates that Image J is finished combining the ROI set into a single .roi, 
//add it to the ROI manager by either clicking Add in the ROI Manager or run the code below.

		//The new ROI will be underneath all the others. You may have to scroll down to see it.
		roiManager("Add");

	//IMPORTANT: Do not click anywhere before you add the combined ROI to the ROI manager or 
//you will lose this composite ROI and must recombine the individual Background ROIs.

//6. Clean up masks so that the same area is analyzed from each channel/stain.

	//6a. Apply your Background ROI to the Vessel Marker Mask created in Step 5 and press "Delete" on 
	//your keyboard to remove the incorrectly-masked areas.
	
	//Save this new Corrected Vessel Marker Mask as you will need it again later.

	//6b. Repeat Step 6a with your RFP Mask to create a Corrected RFP Mask.

//7. Create an ROI outlining each individual vessel on the Vessel Marker Mask that was just created.

	//7a. Apply the Brain Region ROI from Step 3 to the Corrected Vessel Marker Mask just created and 
	//run the following code.
 		setAutoThreshold("RenyiEntropy");
		//run("Threshold...");
		run("Set Measurements...", "area area_fraction redirect=None decimal=3");
		run("Analyze Particles...", "size=100-100000 show=Nothing add");

	//7b. Combine all of the newly generated ROIs (i.e. make sure to deselect Brain Region ROI) into a 
//single ROI by repeating Steps 5d-5e.
		//Be patient - this is time-consuming.
	
		//Save this new combined Individual Vessel Marker ROI.
	
//8. Clear the ROI Manager and create an Individual RFP Signal ROI by repeating Step 7 using your RFP Mask.

		//Save this combined Individual RFP ROI as you will need it again later.

//9. Quantify vascular RFP.
	//9a. Quantify your vessel and RFP signal with each of the following ROI and Mask combinations using the
	//code that follows afterwards:

		//9.a.i. Apply the Individual Vessel Marker ROI to the Corrected Vessel Marker Mask. Run code below.
		//9.a.ii. Apply the Individual Vessel Marker ROI to the Corrected RFP Mask. Run code below.
		//9.a.iii. Apply the Individual RFP ROI to the Corrected RFP Mask. Run code below.
		//9.a.iv. Apply the Individual RFP ROI to the Corrected Vessel Marker Mask. Run code below.

			//Apply the Total Vessel ROI to the Total Vessel Mask.
			setAutoThreshold("RenyiEntropy");
			//run("Threshold...");
			run("Set Measurements...", "area area_fraction redirect=None decimal=3");
			run("Analyze Particles...", "size=100-100000 summarize");

	//9b. Calculate the percentage the RFP+ vessels by dividing the Count quantified in Step 9.a.ii 
	//by the Count quantified in step 9.a.i. 
	 
	//9b. Calculate the percentage the RFP signal due to vascular transduction by dividing the 
	//Count quantified in Step 9.a.iv by the Count quantified in step 9.a.iii. 
